# Supplementary material for: Refractive Outcomes in Keratoconus Patients Following Toric Lens Implantation: A Systematic Review and Single-Group Meta-Analysis
Source: Life (Basel). 2025 Aug 27;15(9):1362. doi: 10.3390/life15091362 (PMC12471562; doi:10.3390/life15091362)
Supplement: Supplementary file 1 [file life-15-01362-s001.zip]

Archive with 3 entries (3 files):
- Figure S1. PRISMA flow diagram.pdf
- Supplemental table S1 - MINORS risk of bias tool.pdf
- Supplemental table S2 - JBI critical appraisal checklist for case series.pdf
